# Supplementary material for: A 3D Microfluidic ELISA for the Detection of Severe Dengue: Sensitivity Improvement and Vroman Effect Amelioration by EDC–NHS Surface Modification
Source: Micromachines (Basel). 2021 Nov 30;12(12):1503. doi: 10.3390/mi12121503 (PMC8715748; doi:10.3390/mi12121503)
Supplement: Supplementary file 1 [file micromachines-12-01503-s001.zip]

Archive with 2 entries (2 files):
- Demo Video of 3D-Stack.mp4
- micromachines-1433425 - Support information for proofreading.pdf
